# Supplementary material for: Molecular Subtypes of Pancreatic Cancer: A Review of the Literature
Source: Curr Issues Mol Biol. 2026 May 13;48(5):502. doi: 10.3390/cimb48050502 (PMC13206680; doi:10.3390/cimb48050502)
Supplement: Supplementary file 1 [file cimb-48-00502-s001.zip]

Archive with 2 entries (1 files):
- cimb-4250643-supplementary/
- cimb-4250643-supplementary/cimb-4250643-supplementary.pdf
